# Supplementary material for: Prevalence and predictors of depressive symptoms among school-going adolescents in Kenya
Source: PLOS Ment Health. 2025 Nov 4;2(11):e0000474. doi: 10.1371/journal.pmen.0000474 (PMC12798581; doi:10.1371/journal.pmen.0000474)
Supplement: S1 Data — (XLSX) [file pmen.0000474.s001.xlsx]

## Sheet: Sheet1
			Distribution of depressive symptoms (PHQ-A), substance use risk (CRAFFT Score), and trauma-related distress (CATs Scores) among adolescents
			Variable	Levels	Butere (N=284)	Malava (N=348)	Matungu (N=388)	Total (N=1020)	P Value	Tool Reliability (Cronbach's Alpha)
			Patient Health Questionnaire modified for Adolescents (PHQ-A)	none or minimal depression	0.492958	0.477011	0.456186	0.473529	0.276	0.804
				mild depression	0.390845	0.364943	0.35567	0.368627
				moderate depression	0.0915493	0.114943	0.154639	0.123529
				moderately severe depression	0.0211268	0.0402299	0.0257732	0.0294118
				severe depression	0.00352113	0.00287356	0.00773196	0.00490196
			CRAFFT_Score		n=282	n=346	n=385	n=1013
				CRAFFT Score <= 2	0.950355	0.947977	0.961039	0.953603	0.703	0.632
				CRAFFT Score > 2	0.0496454	0.0520231	0.038961	0.0463968
			CATs_scores		n=281	n=340	n=385	n=1006
				Normal. Not clinically elevated	0.69395	0.65	0.67013	0.66998	0.043	0.911
				Moderate trauma-related distress	0.170819	0.185294	0.124675	0.158052
				Probable PTSD	0.135231	0.164706	0.205195	0.171968
